# Supplementary material for: Genetically Encoded Whole Cell Biosensor for Drug Discovery of HIF-1 Interaction Inhibitors
Source: ACS Synth Biol. 2022 Oct 12;11(10):3182–9. doi: 10.1021/acssynbio.2c00274 (PMC9594322; doi:10.1021/acssynbio.2c00274)
Supplement: Supplementary file 2 — sb2c00274_si_002.xlsx [file sb2c00274_si_002.xlsx]

## Sheet: S. cerevisiae strains
Strain	Genotype	Figure
LS001	XII-1::lexAx2-pCYC1min-EGFP-tCYC1	Fig. 2A
LS002	XII-1::lexAx4-pCYC1min-EGFP-tCYC1	Fig. 2A, 2B, 2D, 2E, S1, S2, S3, S4
LS003	XII-1::lexAx8-pCYC1min-EGFP-tCYC1	Fig. 2A
LS004	XII-1::lexAx2-pCYC1min-EGFP-tCYC1;	Fig. 2A
	X-2::pADH1-LexA-NLSSV40-VP16-tCYC1
LS005	XII-1::lexAx4-pCYC1min-EGFP-tCYC1;	Fig. 2A
	X-2::pADH1-LexA-NLSSV40-VP16-tCYC1
LS006	XII-1::lexAx8-pCYC1min-EGFP-tCYC1;	Fig. 2A
	X-2::pADH1-LexA-NLSSV40-VP16-tCYC1
LS007	XII-1::lexAx4-pCYC1min-EGFP-tCYC1;	Fig. 2B
	X-2::pADH1-LexA-NLSSV40-VP16-HIF1α1-350-tENO2
LS008	XII-1::lexAx4-pCYC1min-EGFP-tCYC1;	Fig. 2B
	X-2::pRNR1-LexA-NLSSV40-VP16-HIF1α1-350-tENO2
LS009	XII-1::lexAx4-pCYC1min-EGFP-tCYC1;	Fig. 2B
	X-2::pRPL18B-LexA-NLSSV40-VP16-HIF1α1-350-tENO2
LS010	XII-1::lexAx4-pCYC1min-EGFP-tCYC1;	Fig. 2B
	X-2::pPAB1-LexA-NLSSV40-VP16-HIF1α1-350-tENO2
LS011	XII-1::lexAx4-pCYC1min-EGFP-tCYC1;	Fig. 2B
	X-2::pSCA6-LexA-NLSSV40-VP16-HIF1α1-350-tENO2
LS012	XII-1::lexAx4-pCYC1min-EGFP-tCYC1;	Fig. 2B
	X-2::pRNR2-LexA-NLSSV40-VP16-HIF1α1-350-tENO2
LS013	XII-1::lexAx4-pCYC1min-EGFP-tCYC1;	Fig. 2B
	X-2::pSCA6-LexA-NLSSV40-VPR-HIF1α1-350-tSSA1
LS014	XII-1::lexAx4-pCYC1min-EGFP-tCYC1;	Fig. 2B
	X-2::pRNR2-LexA-NLSSV40-VPR-HIF1α1-350-tSSA1
LS015	XII-1::lexAx4-pCYC1min-EGFP-tCYC1;	Fig. 2B, 2C, 2D, 2E, S3, S4
	X-2::pREV1-LexA-NLSSV40-VPR-HIF1α1-350-tSSA1
LS016	XII-1::lexAx4-pCYC1min-EGFP-tCYC1;	Fig. 2C, 2D, 2E, S3, S4
	X-2::pREV1-LexA-NLSSV40-VPR-HIF1α1-350-tSSA1;
	XI-5::pRNR2-TUP11-202-NLSSV40-HIF1β1-474-tENO2
LS017	XII-1::lexAx4-pCYC1min-EGFP-tCYC1;	Fig. 2C
	X-2::pREV1-LexA-NLSSV40-VPR-HIF1α1-350-tSSA1;
	XI-5::pREV1-TUP11-202-NLSSV40-HIF1β1-474-tENO2
LS018	XII-1::lexAx4-pCYC1min-EGFP-tCYC1;	Fig. 2C
	X-2::pREV1-LexA-NLSSV40-VPR-HIF1α1-350-tSSA1;
	XI-5::pRNR2-MIG1-NLSSV40-HIF1β1-474-tENO2
LS019	XII-1::lexAx4-pCYC1min-EGFP-tCYC1;	Fig. 2C
	X-2::pREV1-LexA-NLSSV40-VPR-HIF1α1-350-tSSA1;
	XI-5::pREV1-MIG1-NLSSV40-HIF1β1-474-tENO2
LS020	XII-1::lexAx4-pCYC1min-EGFP-tCYC1;	Fig. 2C
	X-2::pREV1-LexA-NLSSV40-VPR-HIF1α1-350-tSSA1;
	XI-5::pRNR2-MXI11-37-NLSSV40-HIF1β1-474-tENO2
LS021	XII-1::lexAx4-pCYC1min-EGFP-tCYC1;	Fig. 2C
	X-2::pREV1-LexA-NLSSV40-VPR-HIF1α1-350-tSSA1;
	XI-5::pREV1- MXI11-37-NLSSV40-HIF1β1-474-tENO2
LS022	XII-1::lexAx4-pCYC1min-EGFP-tCYC1;	Fig. 2D, 2E, S3, S4
	X-2::pREV1-LexA-NLSSV40-VPR-HIF1α1-350-tSSA1;
	XI-5::pRNR2-TUP11-202-NLSSV40-HIF1β1-474-tENO2
	pCEN-URA-pTEF1-NLSSV40-HIF1β1-474-tENO2
LS023	XII-1::lexAx4-pCYC1min-EGFP-tCYC1;	Fig. 2F
	X-2::pREV1-LexA-NLSSV40-VPR-HIF1α1-350-tSSA1;
	XI-5::pRNR2-TUP11-202-NLSSV40-HIF1β1-474-tENO2;
	X-3::pTEF1-miRFP670-tCYC1
LS024	XII-1::lexAx4-pCYC1min-EGFP-tCYC1;	Fig. 2F
	X-2::pREV1-LexA-NLSSV40-VPR-HIF1α1-350-tSSA1;
	XI-5::pRNR2-TUP11-202-NLSSV40-HIF1β1-474-tENO2
	X-3::pTEF1-miRFP670-tCYC1;
	pCEN-URA-pTEF1-NLSSV40-HIF1β1-474-tENO2
LS025	XII-1::lexAx4-pCYC1min-EGFP-tCYC1;	Fig. 2D
	X-2::pREV1-LexA-NLSSV40-VPR-TUP11-202-tSSA1
LS026	XII-1::lexAx4-pCYC1min-EGFP-tCYC1;	Fig. S1
	X-2::pREV1-LexA-NLSSV40-VPR-HIF1α1-350(Q320E, V336E, Y340T)-tSSA1
LS027	XII-1::lexAx4-pCYC1min-EGFP-tCYC1;	Fig. S1
	X-2::pREV1-LexA-NLSSV40-VPR-HIF1α1-350(Q320E, V336E, Y340T)-tSSA1;
	XI-5::pRNR2-TUP11-202-NLSSV40-HIF1β1-474-tENO2
LS028	XII-1::lexAx4-pCYC1min-EGFP-tCYC1;	Fig. S2
	X-2::pREV1-LexA-NLSSV40-VPR-tADH1
LS029	XII-1::lexAx4-pCYC1min-EGFP-tCYC1;	Fig. S2
	X-2::pREV1-LexA-NLSSV40-VPR-tADH1;
	XI-5::pRNR2-TUP11-202-NLSSV40-HIF1β1-474-tENO2
LS030	XII-1::lexAx4-pCYC1min-EGFP-tCYC1;	Fig. 3A
	XI-2::lexAx2-pCYC1min-HIS3
LS031	XII-1::lexAx4-pCYC1min-EGFP-tCYC1;	Fig. 3A
	XI-2::lexAx2-pCYC1min-HIS3;
	X-2::pREV1-LexA-NLSSV40-VPR-HIF1α1-350-tSSA1
LS032	XII-1::lexAx4-pCYC1min-EGFP-tCYC1;	Fig. 3A
	XI-2::lexAx2-pCYC1min-HIS3;
	X-2::pREV1-LexA-NLSSV40-VPR-HIF1α1-350-tSSA1;
	XI-5::pRNR2-TUP11-202-NLSSV40-HIF1β1-474-tENO2
LS033	XII-1::lexAx4-pCYC1min-EGFP-tCYC1;	Fig. 3C
	XI-2::lexAx2-pCYC1min-ttg-HIS3
LS034	XII-1::lexAx4-pCYC1min-EGFP-tCYC1;	Fig. 3C
	XI-2::lexAx2-pCYC1min-ttg-HIS3;
	X-2::pREV1-LexA-NLSSV40-VPR-HIF1α1-350-tSSA1
LS035	XII-1::lexAx4-pCYC1min-EGFP-tCYC1;	Fig. 3C
	XI-2::lexAx2-pCYC1min-ttg-HIS3;
	X-2::pREV1-LexA-NLSSV40-VPR-HIF1α1-350-tSSA1;
	XI-5::pRNR2-TUP11-202-NLSSV40-HIF1β1-474-tENO2
LS036	XII-1::lexAx4-pCYC1min-EGFP-tCYC1;	Fig. 3B, 3E
	XI-2::lexAx1-pCYC1min-cccccc-HIS3
LS037	XII-1::lexAx4-pCYC1min-EGFP-tCYC1;	Fig. 3B, 3E
	XI-2::lexAx1-pCYC1min-cccccc-HIS3;
	X-2::pREV1-LexA-NLSSV40-VPR-HIF1α1-350-tSSA1
LS038	XII-1::lexAx4-pCYC1min-EGFP-tCYC1;	Fig. 3B, 3E
	XI-2::lexAx1-pCYC1min-cccccc-HIS3;
	X-2::pREV1-LexA-NLSSV40-VPR-HIF1α1-350-tSSA1;
	XI-5::pRNR2-TUP11-202-NLSSV40-HIF1β1-474-tENO2
LS039	XII-1::lexAx4-pCYC1min-EGFP-tCYC1;	Fig. 3D, 3E
	XI-2::lexAx1-pCYC1min-cccccc-HIS3;
	X-2::pREV1-LexA-NLSSV40-VPR-HIF1α1-350-tSSA1;
	XI-5::pRNR2-TUP11-202-NLSSV40-HIF1β1-474-tENO2;
	pCEN-URA
LS040	XII-1::lexAx4-pCYC1min-EGFP-tCYC1;	Fig. 3D, 3E
	XI-2::lexAx1-pCYC1min-cccccc-HIS3;
	X-2::pREV1-LexA-NLSSV40-VPR-HIF1α1-350-tSSA1;
	XI-5::pRNR2-TUP11-202-NLSSV40-HIF1β1-474-tENO2;
	pCEN-URA-pTEF1-NLSSV40-HIF1β1-474-tENO2

## Sheet: Plasmids and DNA
Easyclone marker free plasmids assembled in this tudy
ID	Genotype	Parts	Sequence 5'-3'
pLS001	pXII-1-lexAx2-pCYC1min-EGFP-tCYC1	pCfB30381, lexAx2-pCYC1min2, EGFP (synthetic)	accaatgcttaatcagtgaggcacctatctcagcgatctgtctatttcgttcatccatagttgcctgactccccgtcgtgtagataactacgatacgggagggcttaccatctggccccagcgctgcgatgataccgcgagaaccacgctcaccggctccggatttatcagcaataaaccagccagccggaagggccgagcgcagaagtggtcctgcaactttatccgcctccatccagtctattaattgttgccgggaagctagagtaagtagttcgccagttaatagtttgcgcaacgttgttgccatcgctacaggcatcgtggtgtcacgctcgtcgtttggtatggcttcattcagctccggttcccaacgatcaaggcgagttacatgatccc…
pLS002	pXII-1-lexAx4-pCYC1min-EGFP-tCYC1	pCfB30381, lexAx4-pCYC1min2, EGFP (synthetic)	accaatgcttaatcagtgaggcacctatctcagcgatctgtctatttcgttcatccatagttgcctgactccccgtcgtgtagataactacgatacgggagggcttaccatctggccccagcgctgcgatgataccgcgagaaccacgctcaccggctccggatttatcagcaataaaccagccagccggaagggccgagcgcagaagtggtcctgcaactttatccgcctccatccagtctattaattgttgccgggaagctagagtaagtagttcgccagttaatagtttgcgcaacgttgttgccatcgctacaggcatcgtggtgtcacgctcgtcgtttggtatggcttcattcagctccggttcccaacgatcaaggcgagttacatgatccc…
pLS003	pXII-1-lexAx8-pCYC1min-EGFP-tCYC1	pCfB30381, lexAx8-pCYC1min2, EGFP (synthetic)	accaatgcttaatcagtgaggcacctatctcagcgatctgtctatttcgttcatccatagttgcctgactccccgtcgtgtagataactacgatacgggagggcttaccatctggccccagcgctgcgatgataccgcgagaaccacgctcaccggctccggatttatcagcaataaaccagccagccggaagggccgagcgcagaagtggtcctgcaactttatccgcctccatccagtctattaattgttgccgggaagctagagtaagtagttcgccagttaatagtttgcgcaacgttgttgccatcgctacaggcatcgtggtgtcacgctcgtcgtttggtatggcttcattcagctccggttcccaacgatcaaggcgagttacatgatccc…
pLS004	pX-2-pADH1-LexA-NLSSV40-VP16-tCYC1	pCfB28991, LexA-NLSSV40-VP163	accaatgcttaatcagtgaggcacctatctcagcgatctgtctatttcgttcatccatagttgcctgactccccgtcgtgtagataactacgatacgggagggcttaccatctggccccagcgctgcgatgataccgcgagaaccacgctcaccggctccggatttatcagcaataaaccagccagccggaagggccgagcgcagaagtggtcctgcaactttatccgcctccatccagtctattaattgttgccgggaagctagagtaagtagttcgccagttaatagtttgcgcaacgttgttgccatcgctacaggcatcgtggtgtcacgctcgtcgtttggtatggcttcattcagctccggttcccaacgatcaaggcgagttacatgatccc…
pLS021	pXII-1-pTEF1-miRFP670-tCYC1	pCfB30381, miRFP670 (synthetic)	accaatgcttaatcagtgaggcacctatctcagcgatctgtctatttcgttcatccatagttgcctgactccccgtcgtgtagataactacgatacgggagggcttaccatctggccccagcgctgcgatgataccgcgagaaccacgctcaccggctccggatttatcagcaataaaccagccagccggaagggccgagcgcagaagtggtcctgcaactttatccgcctccatccagtctattaattgttgccgggaagctagagtaagtagttcgccagttaatagtttgcgcaacgttgttgccatcgctacaggcatcgtggtgtcacgctcgtcgtttggtatggcttcattcagctccggttcccaacgatcaaggcgagttacatgatccc…
pLS025	pXI-2-lexAx2-pCYC1min-HIS3-tCYC1	pCfB29031, lexAx2-pCYC1min2, HIS3 (gemomic)	accaatgcttaatcagtgaggcacctatctcagcgatctgtctatttcgttcatccatagttgcctgactccccgtcgtgtagataactacgatacgggagggcttaccatctggccccagcgctgcgatgataccgcgagaaccacgctcaccggctccggatttatcagcaataaaccagccagccggaagggccgagcgcagaagtggtcctgcaactttatccgcctccatccagtctattaattgttgccgggaagctagagtaagtagttcgccagttaatagtttgcgcaacgttgttgccatcgctacaggcatcgtggtgtcacgctcgtcgtttggtatggcttcattcagctccggttcccaacgatcaaggcgagttacatgatccc…
pLS026	pXI-2-lexAx2-pCYC1min-ttg-HIS3-tCYC1	pCfB29031, lexAx2-pCYC1min2, HIS3 (genomic)	accaatgcttaatcagtgaggcacctatctcagcgatctgtctatttcgttcatccatagttgcctgactccccgtcgtgtagataactacgatacgggagggcttaccatctggccccagcgctgcgatgataccgcgagaaccacgctcaccggctccggatttatcagcaataaaccagccagccggaagggccgagcgcagaagtggtcctgcaactttatccgcctccatccagtctattaattgttgccgggaagctagagtaagtagttcgccagttaatagtttgcgcaacgttgttgccatcgctacaggcatcgtggtgtcacgctcgtcgtttggtatggcttcattcagctccggttcccaacgatcaaggcgagttacatgatccc…
pLS027	pXI-2-lexAx1-pCYC1min-cccccc-HIS3-tCYC1	pCfB29031, lexAx1-pCYC1min2, HIS3 (genomic)	tttgcctggcggcagtagcgcggtggtcccacctgaccccatgccgaactcagaagtgaaacgccgtagcgccgatggtagtgtggggactccccatgcgagagtagggaactgccaggcatcaaataaaacgaaaggctcagtcgaaagactgggcctttcgcccgggctaattatggggtgtcgcccttattcgactctatagtgaagttcctattctctagaaagtataggaacttctgaagtggggatttaaatgcggccgcgctgagggtttaatgaggattttcgatggagcaggatgaggagaaatagtaccacatgtatatatccattacaaaaaggtttatatacaattacaatagacccttgttggggtttctgaaaaaagaagtagtc…
Level 1 MoClo plasmids assembled in this study
ID	Genotype	Parts (pYTKxxx plasmids from Lee et al.4)
pLS005	pCEN-URA-pADH1-LexA-NLSSV40-VP16-HIF1α1-350-tENO2	pYTK002, pYTK067, pYTK074, pYTK081, pYTK083, pLS030, pLS031, pLS032, pLS033, pYTK065
pLS006	pCEN-URA-pRNR1-LexA-NLSSV40-VP16-HIF1α1-350-tENO2	pYTK002, pYTK067, pYTK074, pYTK081, pYTK083, pYTK021, pLS031, pLS032, pLS033, pYTK065
pLS007	pCEN-URA-pRPL18B-LexA-NLSSV40-VP16-HIF1α1-350-tENO2	pYTK002, pYTK067, pYTK074, pYTK081, pYTK083, pYTK017, pLS031, pLS032, pLS033, pYTK065
pLS008	pCEN-URA-pPAB1-LexA-NLSSV40-VP16-HIF1α1-350-tENO2	pYTK002, pYTK067, pYTK074, pYTK081, pYTK083, pYTK019, pLS031, pLS032, pLS033, pYTK065
pLS009	pCEN-URA-pSCA6-LexA-NLSSV40-VP16-HIF1α1-350-tENO2	pYTK002, pYTK067, pYTK074, pYTK081, pYTK083, pYTK022, pLS031, pLS032, pLS033, pYTK065
pLS010	pCEN-URA-pRNR2-LexA-NLSSV40-VP16-HIF1α1-350-tENO2	pYTK002, pYTK067, pYTK074, pYTK081, pYTK083, pYTK023, pLS031, pLS032, pLS033, pYTK065
pLS011	pCEN-URA-pSCA6-LexA-NLSSV40-VPR-HIF1α1-350-tSSA1	pYTK002, pYTK067, pYTK074, pYTK081, pYTK083, pYTK022, pLS031, synLS034, pLS033, pYTK062
pLS012	pCEN-URA-pRNR2-LexA-NLSSV40-VPR-HIF1α1-350-tSSA1	pYTK002, pYTK067, pYTK074, pYTK081, pYTK083, pYTK023, pLS031, synLS034, pLS033, pYTK062
pLS013	pCEN-URA-pREV1-LexA-NLSSV40-VPR-HIF1α1-350-tSSA1	pYTK002, pYTK067, pYTK074, pYTK081, pYTK083, pYTK027, pLS031, synLS034, pLS033, pYTK062
pLS014	pCEN-URA-pRNR2-TUP11-202-NLSSV40-HIF1β1-474-tENO2	pYTK002, pYTK067, pYTK074, pYTK081, pYTK083, pYTK023, pLS035, pLS036, pLS037, pYTK065
pLS015	pCEN-URA-pREV1-TUP11-202-NLSSV40-HIF1β1-474-tENO2	pYTK002, pYTK067, pYTK074, pYTK081, pYTK083, pYTK027, pLS035, pLS036, pLS037, pYTK065
pLS016	pCEN-URA-pRNR2-MIG1-NLSSV40-HIF1β1-474-tENO2	pYTK002, pYTK067, pYTK074, pYTK081, pYTK083, pYTK023, pLS038, pLS036, pLS037, pYTK065
pLS017	pCEN-URA-pREV1-MIG1-NLSSV40-HIF1β1-474-tENO2	pYTK002, pYTK067, pYTK074, pYTK081, pYTK083, pYTK027, pLS038, pLS036, pLS037, pYTK065
pLS018	pCEN-URA-pRNR2-MXI11-37-NLSSV40-HIF1β1-474-tENO2	pYTK002, pYTK067, pYTK074, pYTK081, pYTK083, pYTK023, pLS039, pLS036, pLS037, pYTK065
pLS019	pCEN-URA-pREV1-MXI11-37-NLSSV40-HIF1β1-474-tENO2	pYTK002, pYTK067, pYTK074, pYTK081, pYTK083, pYTK027, pLS039, pLS036, pLS037, pYTK065
pLS020	pCEN-URA-pTEF1-NLSSV40-HIF1β1-474-tENO2	pYTK002, pYTK067, pYTK074, pYTK081, pYTK083, pYTK013, pLS040, pLS036, pLS037, pYTK065
pLS022	pCEN-URA-pREV1-LexA-NLSSV40-VPR-TUP11-202-tSSA1	pYTK002, pYTK067, pYTK074, pYTK081, pYTK083, pYTK027, pLS031, synLS034, pLS035, pYTK062
pLS023	pCEN-URA-pREV1-LexA-NLSSV40-VPR-HIF1α1-350(Q320E, V336E, Y340T)-tSSA1	pYTK002, pYTK067, pYTK074, pYTK081, pYTK083, pYTK027, pLS031, synLS034, pLS041, pYTK062
pLS024	pCEN-URA-pREV1-LexA-NLSSV40-VPR-tADH1	pYTK002, pYTK067, pYTK074, pYTK081, pYTK083, pYTK027, pLS031, synLS034, YTK053
pLS028	pCEN-URA	pYTK002, pYTK067, pYTK074, pYTK081, pYTK083
Level 0 MoClo plasmids assembled in this study, or synthetic DNA
ID	Description	Sequence 5'-3'
pLS030	pADH1 as type 2 MoClo part in pYTK001	agaccaataaaaaacgcccggcggcaaccgagcgttctgaacaaatccagatggagttctgaggtcattactggatctatcaacaggagtccaagcgagctcgatatcaaattacgccccgccctgccactcatcgcagtactgttgtaattcattaagcattctgccgacatggaagccatcacaaacggcatgatgaacctgaatcgccagcggcatcagcaccttgtcgccttgcgtataatatttgcccatggtgaaaacgggggcgaagaagttgtccatattggccacgtttaaatcaaaactggtgaaactcacccagggattggctgaaacgaaaaacatattctcaataaaccctttagggaaataggccaggttttcaccgtaacacgc…
pLS031	lexA as type 3a MoClo part in TWIST cloning vector	GCATCGTCTCATCGGTCTCATATGaaagcgttaacggccaggcaacaagaggtgtttgatctcatccgtgatcacatcagccagacaggtatgccgccgacgcgtgcggaaatcgcgcagcgtttggggttccgttccccaaacgcggctgaagaacatctgaaggcgctggcacgcaaaggcgttattgaaattgtttccggcgcatcacgcgggattcgtctgttgcaggaagaggaagaagggttgccgctggtaggtcgtgtggctgccggtgaaccacttctggcgcaacagcatattgaaggtcattatcaggtcgatccttccttattcaagccgaatgctgatttcctgctgcgcgtcagcgggatgtcgatgaaagacatcggcattatg…
pLS032	NLSSV40-VP16 as type 3b MoClo part in TWIST cloning vector	GCATCGTCTCATCGGTCTCATTCTggttctggttctggttctcctcccaagaagaagcgcaaggtcagcacggccccccccacggaTgtctccctcggcgacgagctccacctggacggcgaggacgtcgccatggcccacgccgacgccctcgacgacttcgacctcgacatgctgggcgacggcgacagccccggccccggctttaccccccacgactccgccccctacggcgccctggacatggccgacttcgagtttgagcagatgttcaccgacgccctgggcattgacgagtacggcggcggttccggtagcggttctGGATCCTGAGACCTGAGACGGCAT
pLS033	HIF1α (residues 1-350) as type 4a MoClo part in pYTK001	agaccaataaaaaacgcccggcggcaaccgagcgttctgaacaaatccagatggagttctgaggtcattactggatctatcaacaggagtccaagcgagctcgatatcaaattacgccccgccctgccactcatcgcagtactgttgtaattcattaagcattctgccgacatggaagccatcacaaacggcatgatgaacctgaatcgccagcggcatcagcaccttgtcgccttgcgtataatatttgcccatggtgaaaacgggggcgaagaagttgtccatattggccacgtttaaatcaaaactggtgaaactcacccagggattggctgaaacgaaaaacatattctcaataaaccctttagggaaataggccaggttttcaccgtaacacgc…
synLS034	NLSSV40-VPR as type 3b MoClo synthetic part	GCATCGTCTCATCGGTCTCATTCTggttctggttctggttctcctcccaagaagaagcgcaaggtcagcacgGAGGCCAGCGGTTCCGGACGGGCTGACGCATTGGACGATTTTGATCTGGATATGCTGGGAAGTGACGCCCTCGATGATTTTGACCTTGACATGCTTGGTTCGGATGCCCTTGATGACTTTGACCTCGACATGCTCGGCAGTGACGCCCTTGATGATTTCGACCTGGACATGCTGATTAACTCTAGAAGTTCCGGATCTCCGAAAAAGAAACGCAAAGTTGGTAGCCAGTACCTGCCCGACACCGACGACCGGCACCGGATCGAGGAAAAGCGGAAGCGGACCTACGAGACATTCAAGAGCATCATGAAGAAGTCCCCCTTCAGCGGC…
pLS035	TUP1 (residues 1-206) as type 3a MoClo part in TWIST cloning vector	GCATCGTCTCATCGGTCTCATATGactgccagcgtttcgaatacgcagaataagctgaatgagcttctcgatgccatcagacaggagtttctccaagtctcacaagaggcaaatacctaccgtcttcaaaaccaaaaggattacgatttcaaaatgaaccagcagctggctgagatgcagcagataagaaacaccgtctacgaactggaactaactcacaggaaaatgaaggacgcgtacgaagaagagatcaagcacttgaaactagggctggagcaaagagaTcatcaaattgcatctttgaccgtccagcaacagcggcaacagcaacagcagcaacaggtccagcagcatttacaacagcaacagcagcagctagccgctgcatctgcatctgtt…
pLS036	NLSSV40 as type 3b MoClo part in TWIST cloning vector	GCATCGTCTCATCGGTCTCATTCTggttctggttctggttctcctcccaagaagaagcgcaaggtcagcacgggttccggtagcggttctGGATCCTGAGACCTGAGACGGCAT
pLS037	HIF1β (residues 1-474) as type 4a MoClo part in pYTK001	agaccaataaaaaacgcccggcggcaaccgagcgttctgaacaaatccagatggagttctgaggtcattactggatctatcaacaggagtccaagcgagctcgatatcaaattacgccccgccctgccactcatcgcagtactgttgtaattcattaagcattctgccgacatggaagccatcacaaacggcatgatgaacctgaatcgccagcggcatcagcaccttgtcgccttgcgtataatatttgcccatggtgaaaacgggggcgaagaagttgtccatattggccacgtttaaatcaaaactggtgaaactcacccagggattggctgaaacgaaaaacatattctcaataaaccctttagggaaataggccaggttttcaccgtaacacgc…
pLS038	MIG1 as type 4a MoClo part in pYTK001	agaccaataaaaaacgcccggcggcaaccgagcgttctgaacaaatccagatggagttctgaggtcattactggatctatcaacaggagtccaagcgagctcgatatcaaattacgccccgccctgccactcatcgcagtactgttgtaattcattaagcattctgccgacatggaagccatcacaaacggcatgatgaacctgaatcgccagcggcatcagcaccttgtcgccttgcgtataatatttgcccatggtgaaaacgggggcgaagaagttgtccatattggccacgtttaaatcaaaactggtgaaactcacccagggattggctgaaacgaaaaacatattctcaataaaccctttagggaaataggccaggttttcaccgtaacacgc…
pLS039	MXI1 (residues 1-37) as type 4a MoClo part in pYTK001	agaccaataaaaaacgcccggcggcaaccgagcgttctgaacaaatccagatggagttctgaggtcattactggatctatcaacaggagtccaagcgagctcgatatcaaattacgccccgccctgccactcatcgcagtactgttgtaattcattaagcattctgccgacatggaagccatcacaaacggcatgatgaacctgaatcgccagcggcatcagcaccttgtcgccttgcgtataatatttgcccatggtgaaaacgggggcgaagaagttgtccatattggccacgtttaaatcaaaactggtgaaactcacccagggattggctgaaacgaaaaacatattctcaataaaccctttagggaaataggccaggttttcaccgtaacacgc…
pLS040	Glycine-serine linker as type 3a MoClo part in pYTK001	agaccaataaaaaacgcccggcggcaaccgagcgttctgaacaaatccagatggagttctgaggtcattactggatctatcaacaggagtccaagcgagctcgatatcaaattacgccccgccctgccactcatcgcagtactgttgtaattcattaagcattctgccgacatggaagccatcacaaacggcatgatgaacctgaatcgccagcggcatcagcaccttgtcgccttgcgtataatatttgcccatggtgaaaacgggggcgaagaagttgtccatattggccacgtttaaatcaaaactggtgaaactcacccagggattggctgaaacgaaaaacatattctcaataaaccctttagggaaataggccaggttttcaccgtaacacgc…
pLS041	HIF1α (residues 1-350, Q320E, V336E, Y340T) as type 4a MoClo part in pYTK001	agaccaataaaaaacgcccggcggcaaccgagcgttctgaacaaatccagatggagttctgaggtcattactggatctatcaacaggagtccaagcgagctcgatatcaaattacgccccgccctgccactcatcgcagtactgttgtaattcattaagcattctgccgacatggaagccatcacaaacggcatgatgaacctgaatcgccagcggcatcagcaccttgtcgccttgcgtataatatttgcccatggtgaaaacgggggcgaagaagttgtccatattggccacgtttaaatcaaaactggtgaaactcacccagggattggctgaaacgaaaaacatattctcaataaaccctttagggaaataggccaggttttcaccgtaacacgc…
References
1	Jessop-Fabre, M. M.; Jakočiūnas, T.; Stovicek, V.; Dai, Z.; Jensen, M. K.; Keasling, J. D.; Borodina, I. EasyClone-MarkerFree: A Vector Toolkit for Marker-Less Integration of Genes into Saccharomyces Cerevisiae via CRISPR-Cas9. Biotechnol. J. 2016, 11 (8), 1110–1117. https://doi.org/10.1002/biot.201600147
2	Ottoz, D. S. M.; Rudolf, F.; Stelling, J. Inducible, Tightly Regulated and Growth Condition-Independent Transcription Factor in Saccharomyces Cerevisiae. Nucleic Acids Res. 2014, 42 (17), e130. https://doi.org/10.1093/nar/gku616.
3	Rantasalo, A.; Kuivanen, J.; Penttilä, M.; Jäntti, J.; Mojzita, D. Synthetic Toolkit for Complex Genetic Circuit Engineering in Saccharomyces Cerevisiae. ACS Synth. Biol. 2018, 7 (6), 1573–1587. https://doi.org/10.1021/acssynbio.8b00076.
4	Lee, M. E.; DeLoache, W. C.; Cervantes, B.; Dueber, J. E. A Highly Characterized Yeast Toolkit for Modular, Multipart Assembly. ACS Synth. Biol. 2015, 4 (9), 975–986. https://doi.org/10.1021/sb500366v.
